# Supplementary material for: Activation pathway of a G protein-coupled receptor uncovers conformational intermediates as targets for allosteric drug design
Source: Nat Commun. 2021 Aug 5;12:4721. doi: 10.1038/s41467-021-25020-9 (PMC8342441; doi:10.1038/s41467-021-25020-9)
Supplement: Supplementary file 4 — Supplementary Data 1 [file 41467_2021_25020_MOESM4_ESM.xlsx]

## Sheet: Sheet1
Sequences of all the primers used for site-directed mutagenesis in this study
F1.48A-F	GGAATAGCTGGAAACAGCTTGGTGGTGATAGTCATTTACTTTTATATG
F1.48A-R	CTGTTTCCAGCTATTCCCACCACAAAGATGATACTGTATAAAGTAG
G1.49L-F	TATTTCTAAACAGCTTGGTGGTGATAGTCATTTAC
G1.49L-R	GCTGTTTAGAAATATTCCCACCACAAAGATGATAC
D3.50N-F	TGGCTAACTTATGCTTT TTACTGACTTTGCCAC
D3.50N-R	GCATAAGTTAGCCAGTGCTAAATTCAAAAGAAAAAC
N3.35A-F	GTTTCGCTCTGTACGCTAGTGTGTTTCTAC
N3.35A-R	GTACAGAGCGAAACTGACGCTGGCTG
K5.42A-F	CTGACCGCAAATATACTGGGTTTCCTGTTTC
K5.42A-R	ATATTTGCGGTCAGGCCCAGCCCTATC
Y5.58A-F	CAAGTGCTACTCTTATTTGGAAGGCCCTAAAG
Y5.58A-R	AAGAGTAGCACTTGTAAGAATGATCAGAAAAG
W5.62A-F	CTTATTGCTAAGGCCCTAAAGAAGGCTTATG
W5.62A-R	GCCTTAGCAATAAGAGTATAACTTGTAAGAATG
F6.34A-F	GATATTGCTAAGATAATTATGGCAATTGTGCTTTTCTTTTTCTTTTC
F6.34A-R	ATTATCTTAGCAATATCATCATTTCTTGGTTTGTTCTTCTGAATTTC
N7.49A-F	TGCCTGGCTCCTCTTTTTTATGGCTTTCTG
N7.49A-R	AGAGGAGCCAGGCAATTGTTAAAATAAGCTATAC
Y7.53I-F	CTTTTTATTGGCTTTCTGGGGAAAAAATTTAAAAG
Y7.53I-R	AAGCCAATAAAAAGAGGATTCAGGCAATTG
F7.55W-F	ATGGCTGGCTGGGGAAAAAATTTAAAAGATATTTTC
F7.55W-R	CCCCAGCCAGCCATAAAAAAGAGGATTCAG
F8.50A-F	AAAAAAGCTAAAAGATATTTTCTCCAGCTTCTAAAATATATTC
F8.50A-R	CTTTTAGCTTTTTTCCCCAGAAAGCCATAAAAAAGAG
F8.54W-F	AGATATTGGCTCCAGCTTCTAAAATATATTCCCCCAAAAG
F8.54W-R	TGGAGCCAATATCTTTTAAATTTTTTCCCCAGAAAG
Y7.53A-F	CTTTTTGCTGGCTTTCTGGGGAAAAAATTTAAAAG
Y7.53A-R	AAGCCAGCAAAAAGAGGATTCAGGCAATTG
