# Supplementary material for: Activation pathway of a G protein-coupled receptor uncovers conformational intermediates as targets for allosteric drug design
Source: Nat Commun. 2021 Aug 5;12:4721. doi: 10.1038/s41467-021-25020-9 (PMC8342441; doi:10.1038/s41467-021-25020-9)
Supplement: Supplementary file 5 — Supplementary Data 2 [file 41467_2021_25020_MOESM5_ESM.xlsx]

## Sheet: Sheet1
Supplementary File 1. Summary of current reported class A GPCR (Data were collected at April 26, 2021).
PDB ID	Resolution (Å)	Protein name	Methods	Substrate	Ligand	Ligand function	Antibody	Allosteric Modulator	Activity	Distance (Å)	Angle(°)
7E2X	3	5-HT1A receptor	Electron Microscopy	Gi	No	Agonist	No	No	Fully active	20.28	71.28
7E2Y	3	5-HT1A receptor	Electron Microscopy	Gi	5-HT	Agonist	No	No	Fully active	20.65	71.62
7E2Z	3.1	5-HT1A receptor	Electron Microscopy	Gi	aripiprazole	Agonist	No	No	Fully active	19.82	71.56
4IAQ	2.8	5-HT1B receptor	X-Ray Diffraction	No	dihydroergotamine	Agonist	No	No	Active	20.68	39.26
4IAR	2.7	5-HT1B receptor	X-Ray Diffraction	No	ergotamine	Agonist	No	No	Active	19.82	43.9
7C61	3	5-HT1B receptor	X-Ray Diffraction	No	ergotamine	Agonist	No	No	Active	20.11	45.07
6G79	3.8	5-HT1B receptor	Electron Microscopy	mini-Go	donitriptan	Agonist	No	No	Fully active	19.23	59.66
5V54	3.9	5-HT1B receptor	X-Ray Diffraction	No	CHEMBL428892	Antagonist	No	No	Inactive	18.99	41.73
7e+32	2.9	5-HT1D receptor	Electron Microscopy	Gi	5-HT	Agonist	scFv16	No	Fully active	18.75	68.99
7e+33	2.9	5-HT1E receptor	Electron Microscopy	Gi	5-HT	Agonist	scFv16	No	Fully active	19.06	71.52
6WGT	3.4	5-HT2A receptor	X-Ray Diffraction	No	lysergide	Agonist	No	No	Active	18.73	41.81
6WHA	3.4	5-HT2A receptor	Electron Microscopy	Gq-Gi2 chimera	25-CN-NBOH	Agonist	scFv16	No	Fully active	19.59	64.5
6A93	3	5-HT2A receptor	X-Ray Diffraction	No	risperidone	Antagonist	No	No	Inactive	19.73	34.19
6A94	2.9	5-HT2A receptor	X-Ray Diffraction	No	zotepine	Antagonist	No	No	Inactive	19.8	32.85
6WH4	3.4	5-HT2A receptor	X-Ray Diffraction	No	CHEMBL428892	Inverse agonist	No	No	Inactive	18.16	42.68
4IB4	2.7	5-HT2B receptor	X-Ray Diffraction	No	ergotamine	Agonist	No	No	Active	18.94	41.24
4NC3	2.8	5-HT2B receptor	X-Ray Diffraction	No	ergotamine	Agonist	No	No	Active	19	42.33
5TVN	2.9	5-HT2B receptor	X-Ray Diffraction	No	lysergide	Agonist	No	No	Active	18.59	44.09
6DRY	2.9	5-HT2B receptor	X-Ray Diffraction	No	methylergonovine	Agonist	No	No	Active	18.85	44.02
5TUD	3	5-HT2B receptor	X-Ray Diffraction	No	ergotamine	Agonist	Fab	No	Fully active	20.02	53.99
6DRX	3.1	5-HT2B receptor	X-Ray Diffraction	No	lisuride	Antagonist	No	No	Inactive	18.89	40.99
6DRZ	3.1	5-HT2B receptor	X-Ray Diffraction	No	methysergide	Antagonist	No	No	Inactive	18.86	43.27
6DS0	3.2	5-HT2B receptor	X-Ray Diffraction	No	LY266097	Antagonist	No	No	Inactive	18.76	41.88
6BQG	3	5-HT2C receptor	X-Ray Diffraction	No	ergotamine	Agonist	No	No	Active	19.76	54.37
6BQH	2.7	5-HT2C receptor	X-Ray Diffraction	No	ritanserin	Inverse agonist	No	No	Inactive	19.41	34.61
5N2S	3.3	A1R	X-Ray Diffraction	No	PSB36	Agonist	No	No	Active	20.89	43.3
6D9H	3.6	A1R	Electron Microscopy	Gi2	adenosine	Agonist	No	No	Fully active	19.54	68.17
5UEN	3.2	A1R	X-Ray Diffraction	No	DU172	Antagonist	No	No	Inactive	19.57	42.49
2YDO	3	A2AAR	X-Ray Diffraction	No	adenosine	Agonist	No	No	Active	18.77	54.62
2YDV	2.6	A2AAR	X-Ray Diffraction	No	NECA	Agonist	No	No	Active	18.68	54.56
3QAK	2.7	A2AAR	X-Ray Diffraction	No	UK-432097	Agonist	No	No	Active	17.81	52.08
4UG2	2.6	A2AAR	X-Ray Diffraction	No	CGS-21680	Agonist	No	No	Active	18.7	53.28
4UHR	2.6	A2AAR	X-Ray Diffraction	No	CGS-21680	Agonist	No	No	Active	18.54	54.64
5WF5	2.6	A2AAR	X-Ray Diffraction	No	UK-432097	Agonist	No	No	Active	18.51	53.83
5WF6	2.9	A2AAR	X-Ray Diffraction	No	UK-432097	Agonist	No	No	Active	18.88	53.14
7ARO	3.1	A2AAR	X-Ray Diffraction	No	LUF5833	Agonist	No	No	Active	20.61	42.79
5G53	3.4	A2AAR	X-Ray Diffraction	mini-Gs-GDP	NECA	Agonist	No	No	Fully active	18.99	71.28
6GDG	4.1	A2AAR	Electron Microscopy	engineered heterotrimeric Gs protein	NECA	Agonist	Nanobody 35	No	Fully active	18.9	71.92
3EML	2.6	A2AAR	X-Ray Diffraction	No	ZM241385	Antagonist	No	No	Inactive	20.48	40.87
3PWH	3.3	A2AAR	X-Ray Diffraction	No	ZM241385	Antagonist	No	No	Inactive	20.35	40.73
3REY	3.3	A2AAR	X-Ray Diffraction	No	xanthine amine congener	Antagonist	No	No	Inactive	19.93	40.2
3RFM	3.6	A2AAR	X-Ray Diffraction	No	caffeine	Antagonist	No	No	Inactive	20.16	40.3
3UZA	3.3	A2AAR	X-Ray Diffraction	No	CHEMBL2024115	Antagonist	No	No	Inactive	19.97	40.52
3UZC	3.3	A2AAR	X-Ray Diffraction	No	CHEMBL2024114	Antagonist	No	No	Inactive	20.06	40.56
3VG9	2.7	A2AAR	X-Ray Diffraction	No	ZM241385	Antagonist	No	Fab2838	Inactive	19.93	41.72
3VGA	3.1	A2AAR	X-Ray Diffraction	No	ZM241385	Antagonist	No	Fab2838	Inactive	20.55	41.6
4EIY	1.8	A2AAR	X-Ray Diffraction	No	ZM241385	Antagonist	No	Na+	Inactive	20.63	43.07
5IU4	1.7	A2AAR	X-Ray Diffraction	No	ZM241385	Antagonist	No	No	Inactive	20.68	42.5
5IU7	1.9	A2AAR	X-Ray Diffraction	No	CHEMBL3937413	Antagonist	No	No	Inactive	20.63	42.49
5IU8	2	A2AAR	X-Ray Diffraction	No	CHEMBL3934661	Antagonist	No	No	Inactive	20.82	42.16
5IUA	2.2	A2AAR	X-Ray Diffraction	No	CHEMBL187810	Antagonist	No	No	Inactive	20.75	42.61
5IUB	2.1	A2AAR	X-Ray Diffraction	No	CHEMBL184061	Antagonist	No	No	Inactive	20.66	42.31
5JTB	2.8	A2AAR	X-Ray Diffraction	No	ZM241385	Antagonist	No	No	Inactive	20.78	42.94
5K2A	2.5	A2AAR	X-Ray Diffraction	No	ZM241385	Antagonist	No	No	Inactive	20.83	42.41
5K2B	2.5	A2AAR	X-Ray Diffraction	No	ZM241385	Antagonist	No	No	Inactive	20.89	42.59
5K2C	1.9	A2AAR	X-Ray Diffraction	No	ZM241385	Antagonist	No	No	Inactive	20.84	42.92
5K2D	1.9	A2AAR	X-Ray Diffraction	No	ZM241385	Antagonist	No	No	Inactive	20.83	42.91
5MZJ	2	A2AAR	X-Ray Diffraction	No	theophylline	Antagonist	No	No	Inactive	20.65	42.69
5MZP	2.1	A2AAR	X-Ray Diffraction	No	caffeine	Antagonist	No	No	Inactive	20.62	43.06
5N2R	2.8	A2AAR	X-Ray Diffraction	No	PSB36	Antagonist	No	No	Inactive	20.76	43.28
5NLX	2.1	A2AAR	X-Ray Diffraction	No	ZM241385	Antagonist	No	No	Inactive	20.87	42.6
5NM2	2	A2AAR	X-Ray Diffraction	No	ZM241385	Antagonist	No	No	Inactive	20.74	42.47
5NM4	1.7	A2AAR	X-Ray Diffraction	No	ZM241385	Antagonist	No	No	Inactive	20.67	42.42
5OLG	1.9	A2AAR	X-Ray Diffraction	No	ZM241385	Antagonist	No	No	Inactive	20.67	42.5
5OLH	2.6	A2AAR	X-Ray Diffraction	No	vipadenant	Antagonist	No	No	Inactive	20.77	42.5
5OLO	3.1	A2AAR	X-Ray Diffraction	No	tozadenant	Antagonist	No	No	Inactive	20.55	42.58
5OLV	2	A2AAR	X-Ray Diffraction	No	CHEMBL1671936	Antagonist	No	No	Inactive	20.68	42.51
5OLZ	1.9	A2AAR	X-Ray Diffraction	No	CHEMBL2024114	Antagonist	No	No	Inactive	20.65	42.45
5OM1	2.1	A2AAR	X-Ray Diffraction	No	CHEMBL2024114	Antagonist	No	No	Inactive	20.71	42.51
5OM4	2	A2AAR	X-Ray Diffraction	No	CHEMBL2024114	Antagonist	No	No	Inactive	20.65	42.6
5UIG	3.5	A2AAR	X-Ray Diffraction	No	J3.651.884G	Antagonist	No	No	Inactive	18.66	48.1
5UVI	3.2	A2AAR	X-Ray Diffraction	No	ZM241385	Antagonist	No	No	Inactive	20.71	42.74
5VRA	2.4	A2AAR	X-Ray Diffraction	No	ZM241385	Antagonist	No	No	Inactive	20.62	43.44
6AQF	2.5	A2AAR	X-Ray Diffraction	No	ZM241385	Antagonist	No	No	Inactive	20.89	43.1
6GT3	2	A2AAR	X-Ray Diffraction	No	AZD4635	Antagonist	No	No	Inactive	20.78	42.31
6JZH	2.3	A2AAR	X-Ray Diffraction	No	ZM241385	Antagonist	No	No	Inactive	20.73	42.88
6LPJ	1.8	A2AAR	X-Ray Diffraction	No	ZM241385	Antagonist	No	No	Inactive	20.73	43.15
6LPK	1.8	A2AAR	X-Ray Diffraction	No	ZM241385	Antagonist	No	No	Inactive	20.75	43.12
6LPL	2	A2AAR	X-Ray Diffraction	No	ZM241385	Antagonist	No	No	Inactive	20.69	43.21
6MH8	4.2	A2AAR	X-Ray Diffraction	No	ZM241385	Antagonist	No	No	Inactive	20.8	42.03
6PS7	1.9	A2AAR	X-Ray Diffraction	No	ZM241385	Antagonist	No	No	Inactive	20.87	43.06
6S0L	2.7	A2AAR	X-Ray Diffraction	No	ZM241385	Antagonist	No	No	Inactive	21.04	42.18
6S0Q	2.7	A2AAR	X-Ray Diffraction	No	ZM241385	Antagonist	No	No	Inactive	21.05	42.23
6WQA	2	A2AAR	X-Ray Diffraction	No	ZM241385	Antagonist	No	No	Inactive	20.93	43.1
6ZDR	1.9	A2AAR	X-Ray Diffraction	No	CHEMBL2030687	Antagonist	No	No	Inactive	20.67	42.92
6ZDV	2.1	A2AAR	X-Ray Diffraction	No	SCHEMBL6121267	Antagonist	No	No	Inactive	20.72	42.77
5VBL	2.6	APJR	X-Ray Diffraction	No	AMG3054	Agonist	No	No	Active	21.3	41.29
6KNM	3.2	APJR	X-Ray Diffraction	No	JN241	Antagonist	No	No	Inactive	20.73	40.1
6DO1	2.9	AT­1R	X-Ray Diffraction	No	S1I8-Angiotensin II	Agonist	Nanobody Nb.AT110i1	No	Fully active	17.42	68.3
6OS0	2.9	AT­1R	X-Ray Diffraction	No	Angiotensin II	Agonist	Nanobody Nb.AT110i1	No	Fully active	17.28	69.33
6OS1	2.8	AT­1R	X-Ray Diffraction	No	TRV023	Agonist	Nanobody Nb.AT110i1_le	No	Fully active	17.14	69.61
6OS2	2.7	AT­1R	X-Ray Diffraction	No	TRV026	Agonist	Nanobody Nb.AT110i1_le	No	Fully active	16.92	69.68
4YAY	2.9	AT­1R	X-Ray Diffraction	No	ZD7155	Antagonist	No	No	Inactive	21.43	36.05
4ZUD	2.8	AT­1R	X-Ray Diffraction	No	Olmesartan	Inverse agonist	No	No	Inactive	21.67	36.57
5UNF	2.8	AT2R	X-Ray Diffraction	No	CHEMBL289472	Ligand#	No	No	Active	19.01	62.78
5UNG	2.8	AT2R	X-Ray Diffraction	No	CHEMBL289472	Ligand#	No	No	Active	19.17	61.94
5UNH	2.9	AT2R	X-Ray Diffraction	No	8EM	Ligand#	No	No	Active	19.3	62.21
5XJM	3.2	AT2R	X-Ray Diffraction	No	S1I8-Angiotensin II	Agonist	Fab	No	Fully active	18.94	61.82
6JOD	3.2	AT2R	X-Ray Diffraction	No	Angiotensin II	Agonist	4A03Fab	No	Fully active	18.51	60.04
7C6A	3.4	AT2R	X-Ray Diffraction	No	S1I8-Angiotensin II	Agonist	SRP2070	No	Fully active	18.72	60.95
5X33	3.7	BLT1R	X-Ray Diffraction	No	BIIL-260	Antagonist	No	No	Inactive	19.6	46.9
7K15	2.9	BLT1R	X-Ray Diffraction	No	MK-D-046	Antagonist	No	No	Inactive	21.16	51.65
5O9H	2.7	C5a1R	X-Ray Diffraction	No	NDT 9513727	Antagonist	No	No	Inactive	21.77	38.93
6C1Q	2.9	C5a1R	X-Ray Diffraction	No	PMX53	Antagonist	No	NDT9513727	Inactive	21.44	38.89
6C1R	2.2	C5a1R	X-Ray Diffraction	No	PMX53	Antagonist	No	Avacopan	Inactive	21.48	39.21
5XR8	3	CB1R	X-Ray Diffraction	No	AM-841	Agonist	No	No	Active	19.66	57.74
5XRA	2.8	CB1R	X-Ray Diffraction	No	AM11542	Agonist	No	No	Active	19.72	57.66
6KQI	3.2	CB1R	X-Ray Diffraction	No	CP55940	Agonist	No	ORG27569	Active	19.7	36.8
6KPG	3	CB1R	Electron Microscopy	Gi	AM-841	Agonist	scFv16	No	Fully active	18.1	67
6N4B	3	CB1R	Electron Microscopy	Gi	MDMB-fubinaca	Agonist	scFv16	No	Fully active	19.5	59.11
5TGZ	2.8	CB1R	X-Ray Diffraction	No	SCHEMBL662960	Antagonist	No	No	Inactive	21.03	43.59
5U09	2.6	CB1R	X-Ray Diffraction	No	taranabant	Inverse agonist	No	No	Inactive	23.31	40.92
6KPC	3.2	CB2R	X-Ray Diffraction	No	AM-841	Agonist	No	No	Active	19.3	38.1
6KPF	2.9	CB2R	Electron Microscopy	Gi	AM-841	Agonist	scFv16	No	Fully active	19.4	66.4
6PT0	3.2	CB2R	Electron Microscopy	Gi	Win 55212-2	Agonist	scFv16	No	Fully active	18.7	64.2
5ZTY	2.8	CB2R	X-Ray Diffraction	No	AM10257	Antagonist	No	No	Inactive	21.9	37.94
5T1A	2.8	CCR2	X-Ray Diffraction	No	BMS681	Antagonist	No	CCR2-RA-[R]	Inactive	24.13	43.46
6GPS	3.3	CCR2	X-Ray Diffraction	No	MK-0812	Antagonist	No	No	Inactive	21.17	48.7
6GPX	2.7	CCR2	X-Ray Diffraction	No	MK-0812	Antagonist	No	No	Inactive	22.2	48.32
4MBS	2.7	CCR5	X-Ray Diffraction	No	No	No	No	maraviroc	Inactive	23.99	43.2
5UIW	2.2	CCR5	X-Ray Diffraction	No	5P7-CCL5	Antagonist	No	No	Inactive	23.9	44.33
6AKX	2.8	CCR5	X-Ray Diffraction	No	CHEMBL4238063	Antagonist	No	No	Inactive	21.87	49.3
6AKY	2.8	CCR5	X-Ray Diffraction	No	CHEMBL4249798	Antagonist	No	No	Inactive	21.7	48.61
6MEO	3.9	CCR5	Electron Microscopy	No	envelope glycoprotein	Antagonist	CD4	No	Inactive	24.27	44.07
6MET	4.5	CCR5	Electron Microscopy	No	envelope glycoprotein	Antagonist	CD4	No	Inactive	24.27	44.07
6WWZ	3.3	CCR6	Electron Microscopy	Go	CCL20	Agonist	scFv16	No	Fully active	19.19	60.09
6QZH	2.1	CCR7	X-Ray Diffraction	No	SCHEMBL13407377	Antagonist	No	No	Inactive	22.35	45.43
5LWE	2.8	CCR9	X-Ray Diffraction	No	No	Antagonist	No	vercirnon	Inactive	21.15	45.85
6LFM	3.5	CXCR2	Electron Microscopy	Gi	CXCL8	Agonist	scFv16	No	Fully active	20.58	63.52
6LFO	3.4	CXCR2	Electron Microscopy	Gi	CXCL8	Agonist	scFv16	No	Fully active	20.91	61.82
6LFL	3.2	CXCR2	X-Ray Diffraction	No	767013	Antagonist	No	No	Inactive	22.41	41.42
3ODU	2.5	CXCR4	X-Ray Diffraction	No	IT1t	Antagonist	No	No	Inactive	21.67	40.63
3OE0	2.9	CXCR4	X-Ray Diffraction	No	CVX15	Antagonist	No	No	Inactive	22.16	40.47
3OE6	3.2	CXCR4	X-Ray Diffraction	No	IT1t	Antagonist	No	No	Inactive	21.51	40.66
3OE8	3.1	CXCR4	X-Ray Diffraction	No	IT1t	Antagonist	No	No	Inactive	21.98	39.72
3OE9	3.1	CXCR4	X-Ray Diffraction	No	IT1t	Antagonist	No	No	Inactive	21.64	40.33
4RWS	3.1	CXCR4	X-Ray Diffraction	No	vMIP-II	Antagonist	No	No	Inactive	22.05	41.21
6RZ4	2.7	CysLT1R	X-Ray Diffraction	No	pranlukast	Antagonist	No	No	Inactive	21.67	43.9
6RZ5	2.5	CysLT1R	X-Ray Diffraction	No	zafirlukast	Antagonist	No	No	Inactive	21.49	44.8
6RZ6	2.4	CysLT2R	X-Ray Diffraction	No	ONO-2570366	Antagonist	No	No	Inactive	21.9	44.1
6RZ7	2.4	CysLT2R	X-Ray Diffraction	No	ONO-2570366	Antagonist	No	No	Inactive	21.74	43.9
6RZ8	2.7	CysLT2R	X-Ray Diffraction	No	ONO-2080365	Antagonist	No	No	Inactive	20.93	49.6
6RZ9	2.7	CysLT2R	X-Ray Diffraction	No	ONO-2770372	Antagonist	No	No	Inactive	21.95	44
7CKW	3.2	D1R	Electron Microscopy	Gs	fenoldopam	Agonist	Nanobody 35	No	Fully active	18.4	69.48
7CKX	3.5	D1R	Electron Microscopy	Gs	A77636	Agonist	Nanobody 35	No	Fully active	18.59	69.36
7CKY	3.2	D1R	Electron Microscopy	Gs	PW0464	Agonist	Nanobody 35	No	Fully active	18.44	71.91
7CKZ	3.1	D1R	Electron Microscopy	Gs	dopamine	Agonist	Nanobody 35	mevidalen	Fully active	18.25	71.55
7CRH	3.3	D1R	Electron Microscopy	Gs	SKF83959	Agonist	Nanobody 35	No	Fully active	18.29	71.48
7JOZ	3.8	D1R	X-Ray Diffraction	Gs	VFP	Agonist	Nanobody 35	No	Fully active	19.53	73.19
7JV5	3	D1R	Electron Microscopy	Gs	SKF-81297	Agonist	Nanobody 35	No	Fully active	19.68	73.03
7JVP	2.9	D1R	Electron Microscopy	Gs	SKF-83959	Agonist	Nanobody 35	No	Fully active	19.05	71.35
7JVQ	3	D1R	Electron Microscopy	Gs	apomorphine	Agonist	Nanobody 35	No	Fully active	19.78	72.33
7LJC	3	D1R	Electron Microscopy	miniGs	SKF-81297	Agonist	Nanobody 35	mevidalen	Fully active	19.27	71.68
7LJD	3.2	D1R	Electron Microscopy	miniGs	dopamine	Agonist	Nanobody 35	mevidalen	Fully active	20.02	70.72
6VMS	3.8	D2R	Electron Microscopy	Gi	bromocriptine	Agonist	scFv16	No	Fully active	19.17	64.9
7JVR	2.8	D2R	Electron Microscopy	Gi	bromocriptine	Agonist	scFv16	No	Fully active	18.8	63.12
6CM4	2.9	D2R	X-Ray Diffraction	No	risperidone	Inverse agonist	No	No	Inactive	20.23	38.44
6LUQ	3.1	D2R	X-Ray Diffraction	No	haloperidol	Antagonist	No	No	Inactive	20.12	37.68
7DFP	3.1	D2R	X-Ray Diffraction	No	spiperone	Antagonist	Fab	No	Inactive	20.13	31.12
7CMU	3	D3R	Electron Microscopy	Gi	pramipexole	Agonist	scFv16	No	Fully active	19.3	64.55
7CMV	2.7	D3R	Electron Microscopy	Gi	PD128907	Agonist	scFv16	No	Fully active	19.16	64.58
3PBL	2.9	D3R	X-Ray Diffraction	No	eticlopride	Antagonist	No	No	Inactive	20.28	33.47
5WIU	2	D4R	X-Ray Diffraction	No	nemonapride	Antagonist	No	No	Inactive	20.23	37
5WIV	2.1	D4R	X-Ray Diffraction	No	nemonapride	Antagonist	No	No	Inactive	20.33	37.21
6IQL	3.5	D4R	X-Ray Diffraction	No	L745870	Antagonist	No	No	Inactive	19.82	47.48
6D26	2.8	DP2R	X-Ray Diffraction	No	fevipiprant	Antagonist	No	No	Inactive	22.27	38.86
6D27	2.7	DP2R	X-Ray Diffraction	No	CAY10471	Antagonist	No	No	Inactive	22.68	38.7
6AK3	2.9	EP3R	X-Ray Diffraction	No	dinoprostone	Agonist	No	No	Active	20.07	56.79
6M9T	2.5	EP3R	X-Ray Diffraction	No	misoprostol-FA	Agonist	No	No	Active	19.91	54.39
7D7M	3.3	EP4R	Electron Microscopy	Gs	dinoprostone	Agonist	Nanobody 35	No	Fully active	17.9	56.9
5YHL	4.2	EP4R	X-Ray Diffraction	No	ONO-AE3-208-Br	Antagonist	Fab	No	Inactive	21.87	45.96
5YWY	3.2	EP4R	X-Ray Diffraction	No	ONO-AE3-208	Antagonist	Fab	No	Inactive	21.92	46.04
5GLH	2.8	ETBR	X-Ray Diffraction	No	endothelin-1	Agonist	No	No	Active	19.7	40.59
6IGK	2	ETBR	X-Ray Diffraction	No	endothelin-3	Agonist	No	No	Active	19.43	51.8
6IGL	2.7	ETBR	X-Ray Diffraction	No	IRL1620	Agonist (partial)	No	No	Active	20.78	47.73
6LRY	3	ETBR	X-Ray Diffraction	No	sarafotoxin	Agonist	No	No	Active	19.76	42.66
5GLI	2.5	ETBR	X-Ray Diffraction	No	No	No	No	No	Inactive	20.77	44.87
5X93	2.2	ETBR	X-Ray Diffraction	No	K-8794	Antagonist	No	No	Inactive	20.64	45.04
5XPR	3.6	ETBR	X-Ray Diffraction	No	bosentan	Antagonist	No	No	Inactive	20.29	44.12
6K1Q	2.7	ETBR	X-Ray Diffraction	No	IRL2500	Inverse agonist	No	No	Inactive	20.6	39.9
4PHU	2.3	FFA1R	X-Ray Diffraction	No	TAK-875	Agonist	No	No	Active	20.65	52.57
5KW2	2.8	FFA1R	X-Ray Diffraction	No	No	No	No	6XQ	Active	17.75	53.22
5TZR	2.2	FFA1R	X-Ray Diffraction	No	MK-8666	Agonist	No	No	Active	17.86	52.75
5TZY	3.2	FFA1R	X-Ray Diffraction	No	MK-8666	Agonist	No	AP8	Active	17.63	53.25
6LW5	2.8	FPR2	X-Ray Diffraction	No	WKYMVm	Agonist	No	No	Active	19.02	66.01
6OMM	3.2	FPR2	Electron Microscopy	Gi	WKYMVX	Agonist	No	No	Fully active	18.01	64.81
6KO5	3.3	Ghrelin R	X-Ray Diffraction	No	8QX	Antagonist	Fab7881	No	Inactive	20.3	42.41
7BR3	2.8	GnRH1R	X-Ray Diffraction	No	Elagolix	Antagonist	No	No	Inactive	18.2	38.26
7BW0	3.9	GPBAR	Electron Microscopy	Gs	No	No	Nanobody-35	No	Fully active	20.37	73.37
7CFM	3	GPBAR	Electron Microscopy	Gs	P395	Agonist	Nanobody-35	No	Fully active	19.7	76.46
7CFN	3	GPBAR	Electron Microscopy	Gs	INT-777	Agonist	Nanobody-35	No	Fully active	19.18	76.66
6LI0	2.2	GPR52	X-Ray Diffraction	No	c17	Agonist	No	No	Active	18.3	40.71
6LI1	2.9	GPR52	X-Ray Diffraction	No	No	No	No	No	Active	18.6	50.4
6LI2	2.8	GPR52	X-Ray Diffraction	No	No	No	No	No	Active	17.9	49.99
6LI3	3.3	GPR52	Electron Microscopy	mini-Gs	No	No	Nanobody-35	No	Fully active	16.6	63.42
7DFL	3.3	H1R	Electron Microscopy	Gq	histamine	Agonist	scFv16	No	Fully active	19.32	70.03
3RZE	3.1	H1R	X-Ray Diffraction	No	doxepin	Antagonist	No	No	Inactive	20.36	36.07
4Z34	3	LPA1R	X-Ray Diffraction	No	ONO-9780307	Antagonist	No	No	Inactive	18.25	37.62
4Z35	2.9	LPA1R	X-Ray Diffraction	No	ONO-9910539	Antagonist	No	No	Inactive	18.28	37.57
4Z36	2.9	LPA1R	X-Ray Diffraction	No	ONO-3080573	Antagonist	No	No	Inactive	18.3	37.62
5XSZ	3.2	LPA6R	X-Ray Diffraction	No	No	No	No	No	Active	21.32	63.97
6OIJ	3.3	M1R	Electron Microscopy	G11	iperoxo	Agonist	scFv16	No	Fully active	19.02	68.72
5CXV	2.7	M1R	X-Ray Diffraction	No	tiotropium	Antagonist	No	No	Inactive	19.68	44
6WJC	2.6	M1R	X-Ray Diffraction	No	hyoscyamine	Antagonist	No	Muscarinic toxin 7	Inactive	20.47	41.6
4MQS	3.5	M2R	X-Ray Diffraction	No	iperoxo	Agonist	Nanobody 9-8	No	Fully active	18.79	67.65
4MQT	3.7	M2R	X-Ray Diffraction	No	iperoxo	Agonist	Nanobody 9-8	LY2119620	Fully active	19.08	67.04
6OIK	3.6	M2R	Electron Microscopy	GoA	iperoxo	Agonist	scFv16	LY2119620	Fully active	17.74	66.56
6U1N	4	M2R	Electron Microscopy	β-arrestin 1	No	No	Fab30	LY2119620	Fully active	19.61	65.84
3UON	3	M2R	X-Ray Diffraction	No	R-(−)-3-QNB	Antagonist	No	No	Inactive	21.27	40
5YC8	2.5	M2R	X-Ray Diffraction	No	N-methyl scopolamine	Antagonist	No	No	Inactive	19.98	44
5ZK3	2.6	M2R	X-Ray Diffraction	No	(R)-(-)-QNB	Antagonist	No	No	Inactive	20.04	44.59
5ZK8	3	M2R	X-Ray Diffraction	No	N-methyl scopolamine	Antagonist	No	No	Inactive	19.81	44.71
5ZKB	3	M2R	X-Ray Diffraction	No	AF-DX 384	Antagonist	No	No	Inactive	20.33	44.81
5ZKC	2.3	M2R	X-Ray Diffraction	No	N-methyl scopolamine	Antagonist	No	No	Inactive	19.99	44.22
4DAJ	3.4	M3R	X-Ray Diffraction	No	tiotropium	Antagonist	No	No	Inactive	19.24	33.96
4U14	3.6	M3R	X-Ray Diffraction	No	tiotropium	Antagonist	No	No	Inactive	19.33	42.62
4U15	2.8	M3R	X-Ray Diffraction	No	tiotropium	Antagonist	No	No	Inactive	19.88	49.44
4U16	3.7	M3R	X-Ray Diffraction	No	methscopolamine	Antagonist	No	No	Inactive	19.89	48.88
5ZHP	3.1	M3R	X-Ray Diffraction	No	SCHEMBL21052216	Antagonist	No	No	Inactive	17.4	47.47
5DSG	2.6	M4R	X-Ray Diffraction	No	tiotropium	Antagonist	No	No	Inactive	19.55	41.96
6KP6	3	M4R	X-Ray Diffraction	No	No	No	No	No	Inactive	20.46	38.68
6OL9	2.5	M5R	X-Ray Diffraction	No	tiotropium	Inverse agonist	No	No	Inactive	19.84	43.5
6W25	2.8	MC4R	X-Ray Diffraction	No	SHU9119	Antagonist	No	No	Inactive	21.7	43.1
6ME2	2.8	MT1R	X-Ray Diffraction	No	ramelteon	Agonist	No	No	Active	21.44	41.21
6ME3	2.9	MT1R	X-Ray Diffraction	No	2-phenylmelatonin	Agonist	No	No	Active	21.38	41.57
6ME4	3.2	MT1R	X-Ray Diffraction	No	2-Iodomelatonin	Agonist	No	No	Active	21.12	40.81
6ME5	3.2	MT1R	X-Ray Diffraction	No	agomelatine	Agonist	No	No	Active	21.01	40.84
6PS8	3.3	MT1R	X-Ray Diffraction	No	2-phenylmelatonin	Ligand^	No	No	Inactive	21.18	40.73
6ME6	2.8	MT2R	X-Ray Diffraction	No	2-phenylmelatonin	Agonist	No	No	Active	21.31	39.72
6ME9	3.3	MT2R	X-Ray Diffraction	No	ramelteon	Agonist	No	No	Active	21.15	39.88
6ME7	3.2	MT2R	X-Ray Diffraction	No	2-phenylmelatonin	Ligand^	No	No	Inactive	21.34	37.49
6ME8	3.1	MT2R	X-Ray Diffraction	No	2-phenylmelatonin	Ligand^	No	No	Inactive	21.34	39.11
6e+59	3.4	NK1R	X-Ray Diffraction	No	L760735	Antagonist	No	No	Inactive	20.05	40.55
6HLL	3.3	NK1R	X-Ray Diffraction	No	CP-99,994	Antagonist	No	No	Inactive	18.65	43.65
6HLO	2.4	NK1R	X-Ray Diffraction	No	aprepitant	Antagonist	No	No	Inactive	18.4	43.78
6HLP	2.2	NK1R	X-Ray Diffraction	No	netupitant	Antagonist	No	No	Inactive	18.38	43.82
6J20	2.7	NK1R	X-Ray Diffraction	No	aprepitant	Antagonist	No	No	Inactive	20.56	41.66
6J21	3.2	NK1R	X-Ray Diffraction	No	aprepitant	Antagonist	No	No	Inactive	20.46	41.38
4EA3	3	NOPR	X-Ray Diffraction	No	CHEMBL201945	Antagonist	No	No	Inactive	21.97	40.1
5DHG	3	NOPR	X-Ray Diffraction	No	NOP-C35	Antagonist	No	No	Inactive	21.97	40.26
5DHH	3	NOPR	X-Ray Diffraction	No	SB-612111	Antagonist	No	No	Inactive	22.03	40.4
3ZEV	3	NTS1R	X-Ray Diffraction	No	neurotensin peptide	Agonist	No	No	Active	17.56	57.14
4BUO	2.8	NTS1R	X-Ray Diffraction	No	neurotensin peptide	Agonist	No	No	Active	19.5	47.96
4BV0	3.1	NTS1R	X-Ray Diffraction	No	neurotensin peptide	Agonist	No	No	Active	19.43	52.03
4BWB	3.6	NTS1R	X-Ray Diffraction	No	neurotensin peptide	Agonist	No	No	Active	19.15	52.05
4GRV	2.8	NTS1R	X-Ray Diffraction	No	neurotensin(8-13)	Agonist	No	No	Active	18.64	66.42
4XEE	2.9	NTS1R	X-Ray Diffraction	No	neurotensin peptide	Agonist	No	No	Active	18.54	52.26
4XES	2.6	NTS1R	X-Ray Diffraction	No	neurotensin peptide	Agonist	No	No	Active	18.7	45.05
5T04	3.3	NTS1R	X-Ray Diffraction	No	CHEMBL342252	Agonist	No	No	Active	19.47	63.27
6OS9	3	NTS1R	Electron Microscopy	Gi1	JMV449	Agonist	scFv16	No	Fully active	19.02	52.31
6OSA	3	NTS1R	Electron Microscopy	Gi1	JMV449	Agonist	No	No	Fully active	19.37	48.04
6PWC	4.9	NTS1R	Electron Microscopy	β-arrestin 2	neurotensin peptide	Agonist	Fab30	No	Fully active	16.29	66.71
6UP7	4.2	NTS1R	Electron Microscopy	β-arrestin 1	RRPYIL	Agonist	V2Rpp	No	Fully active	18.71	64.6
7L0P	4.1	NTS1R	Electron Microscopy	Gi1	neurotensin	Agonist	No	No	Fully active	19.25	59
7L0Q	4.3	NTS1R	Electron Microscopy	Gi1	neurotensin	Agonist	No	No	Fully active	19.25	59
7L0R	4.2	NTS1R	Electron Microscopy	Gi1	neurotensin	Agonist	No	No	Fully active	19.16	61.7
7L0S	4.5	NTS1R	Electron Microscopy	Gi1	neurotensin	Agonist	No	No	Fully active	19.16	61.7
6TPK	3.2	OTR	X-Ray Diffraction	No	retosiban	Antagonist	No	No	Inactive	19.97	38.57
7L1U	3.2	OX1R	Electron Microscopy	Gs	orexin-A	Agonist	scFv16	No	Fully active	19.39	68.4
4ZJ8	2.8	OX1R	X-Ray Diffraction	No	suvorexant	Antagonist	No	No	Inactive	20.78	43.77
4ZJC	2.8	OX1R	X-Ray Diffraction	No	SB-674042	Antagonist	No	No	Inactive	20.76	43.87
6TO7	2.3	OX1R	X-Ray Diffraction	No	Suvorexant	Antagonist	No	No	Inactive	20.45	47
6TOD	2.1	OX1R	X-Ray Diffraction	No	EMPA	Antagonist	No	No	Inactive	20.54	46.6
6TOS	2.1	OX1R	X-Ray Diffraction	No	GSK1059865	Antagonist	No	No	Inactive	20.35	46.9
6TOT	2.2	OX1R	X-Ray Diffraction	No	Lemborexant	Antagonist	No	No	Inactive	20.31	46.6
6TP3	3	OX1R	X-Ray Diffraction	No	Nemorexant	Antagonist	No	No	Inactive	20.3	46.5
6TP4	3	OX1R	X-Ray Diffraction	No	ACT-462206	Antagonist	No	No	Inactive	20.5	46.3
6TP6	2.3	OX1R	X-Ray Diffraction	No	Filorexant	Antagonist	No	No	Inactive	20.36	46.2
6TQ4	2.3	OX1R	X-Ray Diffraction	No	PGW (Cmpd 16)	Antagonist	No	No	Inactive	20.34	46.4
6TQ6	2.6	OX1R	X-Ray Diffraction	No	PGW (Cmpd 14)	Antagonist	No	No	Inactive	20.41	46.3
6TQ7	2.7	OX1R	X-Ray Diffraction	No	SB-334867	Antagonist	No	No	Inactive	20.69	46.6
6TQ9	2.7	OX1R	X-Ray Diffraction	No	SB-408124	Antagonist	No	No	Inactive	20.36	46.1
6V9S	3.5	OX1R	X-Ray Diffraction	No	JH112	Antagonist	No	No	Inactive	20.96	42.99
7L1V	3	OX2R	Electron Microscopy	Gs	XGD	Agonist	scFv16 and nanobody 51	No	Fully active	19.34	68.27
4S0V	2.5	OX2R	X-Ray Diffraction	No	suvorexant	Antagonist	No	No	Inactive	20.49	41.15
5WQC	2	OX2R	X-Ray Diffraction	No	EMPA	Antagonist	No	No	Inactive	20.73	41.41
5WS3	2.3	OX2R	X-Ray Diffraction	No	EMPA	Antagonist	No	No	Inactive	20.7	41.76
6TPG	2.7	OX2R	X-Ray Diffraction	No	EMPA	Antagonist	No	No	Inactive	20.72	41.39
6TPJ	2.7	OX2R	X-Ray Diffraction	No	suvorexant	Antagonist	No	No	Inactive	20.73	42.29
6TPN	2.6	OX2R	X-Ray Diffraction	No	HTL6641	Antagonist	No	No	Inactive	20.8	42.01
4PXZ	2.5	P2Y12R	X-Ray Diffraction	No	2-MeSADP	Agonist	No	No	Active	20.93	55.2
4PY0	3.1	P2Y12R	X-Ray Diffraction	No	2-Mesatp	Agonist (partial)	No	No	Active	21.14	55.61
4NTJ	2.6	P2Y12R	X-Ray Diffraction	No	AZD1283	Antagonist	No	No	Inactive	21.72	59.4
4XNV	2.2	P2Y1R	X-Ray Diffraction	No	No	No	No	BPTU	Inactive	21.6	44.1
4XNW	2.7	P2Y1R	X-Ray Diffraction	No	MRS2500	Antagonist	No	No	Inactive	21.7	50.85
5ZKP	2.8	PAFR	X-Ray Diffraction	No	foropafant	Antagonist	No	No	Inactive	19.9	61.6
5ZKQ	2.9	PAFR	X-Ray Diffraction	No	ABT-491	Inverse agonist	No	No	Inactive	20.3	44.5
3VW7	2.2	PAR1	X-Ray Diffraction	No	vorapaxar	Antagonist	No	No	Inactive	20.32	46
5NDD	2.8	PAR2	X-Ray Diffraction	No	No	No	No	AZ8838	Inactive	19.6	61.96
5NDZ	3.6	PAR2	X-Ray Diffraction	No	MAB3949	Antagonist	No	AZ3451	Inactive	19.73	60.86
5NJ6	4	PAR2	X-Ray Diffraction	No	No	No	Fab	AZ7188	Inactive	19.68	51.8
3CAP	2.9	rhodopsin	X-Ray Diffraction	No	No	No	No	No	Active	21.22	64.81
3PXO	3	rhodopsin	X-Ray Diffraction	No	all-trans-retinal	Agonist	No	No	Active	21.93	66.48
4BEZ	3.3	rhodopsin	X-Ray Diffraction	No	No	No	No	No	Active	21.19	65.89
5DYS	2.3	rhodopsin	X-Ray Diffraction	No	all-trans-retinal	Agonist	No	No	Active	21.88	66.05
5TE3	2.7	rhodopsin	X-Ray Diffraction	No	β-D-glucopyranoside	unknown	No	No	Active	21.48	65.4
5TE5	4	rhodopsin	X-Ray Diffraction	No	10,20-Methanoretinal	Agonist	No	No	Active	23.31	40.92
6FK6	2.4	rhodopsin	X-Ray Diffraction	No	RS01	Agonist	No	No	Active	21.23	62.88
6FK7	2.6	rhodopsin	X-Ray Diffraction	No	RS06	Agonist	No	No	Active	21.19	62.89
6FK8	2.9	rhodopsin	X-Ray Diffraction	No	RS08	Agonist	No	No	Active	21.2	63.45
6FK9	2.6	rhodopsin	X-Ray Diffraction	No	RS09	Agonist	No	No	Active	21.25	63.33
6FKA	2.7	rhodopsin	X-Ray Diffraction	No	RS11	Agonist	No	No	Active	21.21	62.98
6FKB	3	rhodopsin	X-Ray Diffraction	No	RS13	Agonist	No	No	Active	21.32	63.68
6FKC	2.5	rhodopsin	X-Ray Diffraction	No	RS15	Agonist	No	No	Active	21.27	63.09
6FKD	2.5	rhodopsin	X-Ray Diffraction	No	RS16	Agonist	No	No	Active	21.27	63.15
6OFJ	4.5	rhodopsin	Electron Microscopy	No	No	No	No	No	Active	20.64	44.98
2X72	3	rhodopsin	X-Ray Diffraction	GαCT peptide	all-trans-retinal	Agonist	No	No	Fully active	21.62	65.97
3DQB	3.2	rhodopsin	X-Ray Diffraction	GαCT peptide	No	No	No	No	Fully active	20.98	66.91
3PQR	2.9	rhodopsin	X-Ray Diffraction	GαCT2 peptide	all-trans-retinal	Agonist	No	No	Fully active	21.81	67.3
4A4M	3.3	rhodopsin	X-Ray Diffraction	GαCT peptide	all-trans-retinal	Agonist	No	No	Fully active	21.43	66.29
4BEY	2.9	rhodopsin	X-Ray Diffraction	GαCT2 peptide	No	No	No	No	Fully active	21.23	65.67
4J4Q	2.7	rhodopsin	X-Ray Diffraction	GαCT peptide	β-D-glucopyranoside	unknown	No	No	Fully active	21.48	66.38
4PXF	2.8	rhodopsin	X-Ray Diffraction	ArrFL-1	β-D-glucopyranoside	unknown	No	No	Fully active	21.56	65.9
4X1H	2.3	rhodopsin	X-Ray Diffraction	GαCT peptide	β-D-glucopyranoside	unknown	No	No	Fully active	21.44	66.58
4ZWJ	3.3	rhodopsin	X-Ray Diffraction	visual arrestin	No	No	No	No	Fully active	21.67	67.2
5DGY	7.7	rhodopsin	X-Ray Diffraction	visual arrestin	No	No	No	No	Fully active	21.67	67.21
5EN0	2.8	rhodopsin	X-Ray Diffraction	GαCT2 peptide	all-trans-retinal	Agonist	No	No	Fully active	21.65	66.76
5W0P	3	rhodopsin	X-Ray Diffraction	visual arrestin	No	No	No	No	Fully active	17.9	68.3
5WKT	3.2	rhodopsin	X-Ray Diffraction	GαCT2 peptide	β-D-glucopyranoside	unknown	No	No	Fully active	21.41	67.15
6CMO	4.5	rhodopsin	Electron Microscopy	Gi	No	No	No	No	Fully active	19.67	69.61
6FUF	3.1	rhodopsin	X-Ray Diffraction	mini-Go	all-trans-retinal	Agonist	No	No	Fully active	21.41	66.58
6NWE	2.7	rhodopsin	X-Ray Diffraction	GαCT2 peptide	β-D-glucopyranoside	unknown	No	No	Fully active	21.56	66.9
6OY9	3.9	rhodopsin	Electron Microscopy	Gt1	all-trans-retinal	Agonist	No	No	Fully active	19.79	68.72
6OYA	3.3	rhodopsin	Electron Microscopy	Gt1	all-trans-retinal	Agonist	Camelid antibody VHH fragment	No	Fully active	21.56	66.01
6PEL	3.2	rhodopsin	X-Ray Diffraction	GαCT2 peptide	citronellol	unknown	No	No	Fully active	21.43	66.84
6PGS	2.9	rhodopsin	X-Ray Diffraction	GαCT2 peptide	geraniol	unknown	No	No	Fully active	21.86	66.26
6PH7	2.9	rhodopsin	X-Ray Diffraction	GαCT2 peptide	nerol	unknown	No	No	Fully active	21.58	66.46
6QNO	4.4	rhodopsin	Electron Microscopy	Gi	all-trans-retinal	Agonist	Fab	No	Fully active	20.88	69.8
1F88	2.8	rhodopsin	X-Ray Diffraction	No	11-cis-retinal	Inverse agonist	No	No	Inactive	23.11	41.59
1GZM	2.7	rhodopsin	X-Ray Diffraction	No	11-cis-retinal	Inverse agonist	No	No	Inactive	23.55	42.28
1HZX	2.8	rhodopsin	X-Ray Diffraction	No	11-cis-retinal	Inverse agonist	No	No	Inactive	22.63	42.47
1L9H	2.6	rhodopsin	X-Ray Diffraction	No	11-cis-retinal	Inverse agonist	No	No	Inactive	22.76	40.87
1U19	2.2	rhodopsin	X-Ray Diffraction	No	11-cis-retinal	Inverse agonist	No	No	Inactive	22.67	42.57
2I35	3.8	rhodopsin	X-Ray Diffraction	No	11-cis-retinal	Inverse agonist	No	No	Inactive	23.27	40.74
2I36	4.1	rhodopsin	X-Ray Diffraction	No	No	No	No	No	Inactive	23.28	38.9
2I37	4.2	rhodopsin	X-Ray Diffraction	No	No	No	No	No	Inactive	23.58	40.52
2J4Y	3.4	rhodopsin	X-Ray Diffraction	No	11-cis-retinal	Inverse agonist	No	No	Inactive	22.62	43.3
2PED	3	rhodopsin	X-Ray Diffraction	No	9-cis-retinal	Inverse agonist	No	No	Inactive	22.56	41.57
2Z73	2.5	rhodopsin	X-Ray Diffraction	No	11-cis-retinal	Inverse agonist	No	No	Inactive	21.07	39.95
2ZIY	3.7	rhodopsin	X-Ray Diffraction	No	11-cis-retinal	Inverse agonist	No	No	Inactive	20.62	39.28
3AYM	2.8	rhodopsin	X-Ray Diffraction	No	11-cis-retinal	Inverse agonist	No	No	Inactive	21.07	40.01
3AYN	2.7	rhodopsin	X-Ray Diffraction	No	9-cis-retinal	Inverse agonist	No	No	Inactive	21.09	39.91
3C9L	2.6	rhodopsin	X-Ray Diffraction	No	11-cis-retinal	Inverse agonist	No	No	Inactive	23.59	42.36
3C9M	3.4	rhodopsin	X-Ray Diffraction	No	11-cis-retinal	Inverse agonist	No	No	Inactive	22.82	43.9
3OAX	2.6	rhodopsin	X-Ray Diffraction	No	11-cis-retinal	Inverse agonist	No	β-ionone	Inactive	22.99	42.22
4WW3	2.8	rhodopsin	X-Ray Diffraction	No	11-cis-retinal	Inverse agonist	No	No	Inactive	21.1	40.13
6I9K	2.1	rhodopsin	X-Ray Diffraction	No	9-cis-retinal	Inverse agonist	No	No	Inactive	21.79	41.17
2G87	2.6	rhodopsin (bathorhodopsin)	X-Ray Diffraction	No	11-cis-retinal	Inverse agonist	No	No	Inactive	22.63	42.32
2HPY	2.8	rhodopsin (lumirhodopsin)	X-Ray Diffraction	No	11-cis-retinal	Inverse agonist	No	No	Inactive	22.41	41.86
3V2W	3.4	S1P1R	X-Ray Diffraction	No	ML056	Antagonist	No	No	Inactive	23	41.3
3V2Y	2.8	S1P1R	X-Ray Diffraction	No	ML056	Antagonist	No	No	Inactive	20.18	38.61
6IBB	2.1	SUCNR1	X-Ray Diffraction	No	No	No	Nanobody 6	No	Active	21.29	52.75
6RNK	1.9	SUCNR1	X-Ray Diffraction	No	NF-56-EJ40	Antagonist	Nanobody 6	No	Active	20.77	53.03
6Z10	2.3	SUCNR1	X-Ray Diffraction	No	Q4T	Antagonist	Nanobody 6	No	Active	20.85	52.88
6IIU	2.5	TBXA2R	X-Ray Diffraction	No	ramatroban	Antagonist	No	No	Inactive	18.99	39.52
6IIV	3	TBXA2R	X-Ray Diffraction	No	daltroban	Antagonist	No	No	Inactive	18.83	39.61
4XT3	3.8	US28	X-Ray Diffraction	No	fractalkine	Agonist	No	No	Active	18.5	58.79
4XT1	2.9	US28	X-Ray Diffraction	No	fractalkine	Agonist	Nanobody 7	No	Fully active	18.47	57.65
5WB1	3.5	US28	X-Ray Diffraction	No	No	No	Nanobody 7	No	Fully active	18.96	58.73
5WB2	3.5	US28	X-Ray Diffraction	No	CX3CL1	Agonist	Nanobody 7	No	Fully active	18.67	58.9
5ZBH	3	Y1R	X-Ray Diffraction	No	BMS-193885	Antagonist	No	No	Inactive	20.72	50.32
5ZBQ	2.7	Y1R	X-Ray Diffraction	No	UR-MK299	Antagonist	No	No	Inactive	20.56	41.92
7DDZ	2.8	Y2R	X-Ray Diffraction	No	JNJ-31020028	Antagonist	No	No	Inactive	20.48	41.35
6KUY	3.2	α2AAR	X-Ray Diffraction	No	E39	Agonist (partial)	No	No	Active	19	39.9
6KUX	2.7	α2AAR	X-Ray Diffraction	No	RSC	Antagonist	No	No	Inactive	20	39.2
6K41	2.9	α2BAR	Electron Microscopy	Go	dexmedetomidine	Agonist	scFv	No	Fully active	19.16	72.7
6K42	4.1	α2BAR	Electron Microscopy	Gi1	dexmedetomidine	Agonist	scFv	No	Fully active	20.24	64.17
6KUW	2.8	α2CAR	X-Ray Diffraction	No	E33	Antagonist	No	No	Inactive	20.51	36.18
2Y00	2.5	β1AR	X-Ray Diffraction	No	dobutamine(dob92)	Agonist (partial)	No	No	Active	20.11	41.63
2Y01	2.6	β1AR	X-Ray Diffraction	No	dobutamine(dob102)	Agonist (partial)	No	No	Active	20.04	41.97
2Y02	2.6	β1AR	X-Ray Diffraction	No	carmoterol	Agonist	No	No	Active	19.98	41.28
2Y03	2.9	β1AR	X-Ray Diffraction	No	isoprenaline	Agonist	No	No	Active	20.02	41.61
2Y04	3.1	β1AR	X-Ray Diffraction	No	salbutamol	Agonist (partial)	No	No	Active	20	41.38
4AMI	3.2	β1AR	X-Ray Diffraction	No	bucindolol	Agonist	No	No	Active	21.44	39.88
4AMJ	2.3	β1AR	X-Ray Diffraction	No	carvedilol	Agonist	No	No	Active	19.9	41.75
6H7J	2.8	β1AR	X-Ray Diffraction	No	isoprenaline	Agonist	Nanobody 80	No	Fully active	19.67	68.25
6H7L	2.7	β1AR	X-Ray Diffraction	No	dobutamine	Agonist	Nanobody 6B9	No	Fully active	19.69	67.84
6H7M	2.8	β1AR	X-Ray Diffraction	No	salbutamol	Agonist	Nanobody 6B9	No	Fully active	19.68	68.43
6H7N	2.5	β1AR	X-Ray Diffraction	No	xamoterol	Agonist	Nanobody 6B9	No	Fully active	19.76	68.43
6H7O	2.8	β1AR	X-Ray Diffraction	No	SCHEMBL21067985	Agonist	Nanobody 6B9	No	Fully active	19.54	68.14
6IBL	2.7	β1AR	X-Ray Diffraction	No	formoterol	Agonist	Nanobody 80	No	Fully active	19.77	68.23
6TKO	3.3	β1AR	Electron Microscopy	β-arrestin 2	formoterol	Agonist	Fab30	No	Fully active	18.06	63.8
7JJO	2.6	β1AR	Electron Microscopy	Gs	isoprenaline	Agonist	Nanobody 35	No	Fully active	19.67	73.4
2VT4	2.7	β1AR	X-Ray Diffraction	No	cyanopindolol	Antagonist	No	No	Inactive	19.78	41.15
2YCW	3	β1AR	X-Ray Diffraction	No	carazolol	Antagonist	No	No	Inactive	19.57	40.82
2YCX	3.3	β1AR	X-Ray Diffraction	No	cyanopindolol	Antagonist	No	No	Inactive	19.65	38.91
2YCY	3.2	β1AR	X-Ray Diffraction	No	cyanopindolol	Antagonist	No	No	Inactive	19.73	39.35
2YCZ	3.7	β1AR	X-Ray Diffraction	No	iodocyanopindolol	Antagonist	No	No	Inactive	19.62	39.99
3ZPQ	2.8	β1AR	X-Ray Diffraction	No	CHEMBL200234	Antagonist	No	No	Inactive	19.91	41.6
3ZPR	2.7	β1AR	X-Ray Diffraction	No	CHEMBL1559535	Antagonist	No	No	Inactive	19.91	34.23
4BVN	2.1	β1AR	X-Ray Diffraction	No	cyanopindolol	Antagonist	No	Na+	Inactive	19.38	38.91
4GPO	3.5	β1AR	X-Ray Diffraction	No	No	No	No	No	Inactive	19.82	40.35
5A8E	2.4	β1AR	X-Ray Diffraction	No	7-methylcyanopindolol	Inverse agonist	No	No	Inactive	19.54	39.23
5F8U	3.4	β1AR	X-Ray Diffraction	No	cyanopindolol	Antagonist	No	No	Inactive	19.97	41.35
3PDS	3.5	β2AR	X-Ray Diffraction	No	FAUC50 (covalent)	Agonist	No	No	Active	19.54	42.22
6e+67	3.7	β2AR	X-Ray Diffraction	Gs peptide	BI-167107	Agonist	No	No	Fully active	19.24	71.9
3P0G	3.5	β2AR	X-Ray Diffraction	No	BI-167107	Agonist	Nanobody 80	No	Fully active	19.7	65.64
3SN6	3.2	β2AR	X-Ray Diffraction	Gs	BI-167107	Agonist	Camelid antibody VHH fragment	No	Fully active	19.6	72.44
4LDE	2.8	β2AR	X-Ray Diffraction	No	BI-167107	Agonist	Nanobody 80	No	Fully active	19.62	68.54
4LDL	3.1	β2AR	X-Ray Diffraction	No	hydroxybenzylisoproterenol	Agonist	Nanobody 80	No	Fully active	19.41	69.05
4LDO	3.2	β2AR	X-Ray Diffraction	No	epinephrine	Agonist	Nanobody 80	No	Fully active	19.5	69.63
4QKX	3.3	β2AR	X-Ray Diffraction	No	Q27453560	Agonist	Nanobody 80	No	Fully active	19.33	69.3
6MXT	3	β2AR	X-Ray Diffraction	No	salmeterol	Agonist	Nanobody 71	No	Fully active	17.77	63.36
6N48	3.2	β2AR	X-Ray Diffraction	No	BI-167107	Agonist	Nanobody 6B9	KBY	Fully active	19.29	68.95
7BZ2	3.8	β2AR	Electron Microscopy	Gs	formoterol	Agonist	Nanobody 35	No	Fully active	19.32	73.97
7DHI	3.3	β2AR	Electron Microscopy	Gs	salbutamol	Agonist	Nanobody 35	No	Fully active	19.69	71.41
7DHR	3.8	β2AR	Electron Microscopy	Gs	isoprenaline	Agonist	Nanobody 35	No	Fully active	19.64	73.77
2R4R	3.4	β2AR	X-Ray Diffraction	No	No	No	β2AR antibody	No	Inactive	20.61	41.24
2R4S	3.4	β2AR	X-Ray Diffraction	No	No	No	β2AR antibody	No	Inactive	20.58	41.31
2RH1	2.4	β2AR	X-Ray Diffraction	No	carazolol	Inverse agonist	No	No	Inactive	19.5	42.48
3D4S	2.8	β2AR	X-Ray Diffraction	No	timolol	Inverse agonist	No	cholesterol	Inactive	19.38	40.72
3KJ6	3.4	β2AR	X-Ray Diffraction	No	No	No	Fab	No	Inactive	20.38	42.04
3NY8	2.8	β2AR	X-Ray Diffraction	No	ICI 118551	Inverse agonist	No	No	Inactive	19.28	41.09
3NY9	2.8	β2AR	X-Ray Diffraction	No	Q27461782	Inverse agonist	No	No	Inactive	19.61	40.97
3NYA	3.2	β2AR	X-Ray Diffraction	No	alprenolol	Antagonist	No	No	Inactive	19.74	41.29
4GBR	4	β2AR	X-Ray Diffraction	No	carazolol	Inverse agonist	No	No	Inactive	19.39	42.58
5D5A	2.5	β2AR	X-Ray Diffraction	No	carazolol	Inverse agonist	No	No	Inactive	19.41	41.95
5D5B	3.8	β2AR	X-Ray Diffraction	No	carazolol	Inverse agonist	No	No	Inactive	19.37	42.14
5D6L	3.2	β2AR	X-Ray Diffraction	No	carazolol	Inverse agonist	No	No	Inactive	19.49	33.96
5JQH	3.2	β2AR	X-Ray Diffraction	No	carazolol	Inverse agonist	Nanobody 60	No	Inactive	19.3	41.08
5X7D	2.7	β2AR	X-Ray Diffraction	No	carazolol	Inverse agonist	No	Cmp-15PA	Inactive	19.33	41.85
6OBA	3.1	β2AR	X-Ray Diffraction	No	alprenolol	Antagonist	No	AS408	Inactive	19.47	41.32
6PRZ	2.8	β2AR	X-Ray Diffraction	No	alprenolol	Antagonist	No	No	Inactive	19.77	41.69
6PS0	3.4	β2AR	X-Ray Diffraction	No	carazolol	Antagonist	No	No	Inactive	19.4	40.94
6PS1	3.2	β2AR	X-Ray Diffraction	No	timolol	Antagonist	No	No	Inactive	19.74	41.77
6PS2	2.4	β2AR	X-Ray Diffraction	No	alprenolol	Antagonist	No	No	Inactive	19.73	41.76
6PS3	2.5	β2AR	X-Ray Diffraction	No	carvedilol	Antagonist	No	No	Inactive	20.15	41.69
6PS4	2.6	β2AR	X-Ray Diffraction	No	ICI 118551	Antagonist	No	No	Inactive	19.58	41.76
6PS5	2.9	β2AR	X-Ray Diffraction	No	propranolol	Antagonist	No	No	Inactive	20.01	41.69
6PS6	2.7	β2AR	X-Ray Diffraction	No	timolol	Antagonist	No	No	Inactive	19.71	41.68
6NI3	3.8	β2V2R*	Electron Microscopy	Gs & β-arrstin	BI-167107	Agonist	Nanobody 35	No	Fully active	19.59	73.38
6PT2	2.8	δ-OR	X-Ray Diffraction	No	KGCHM07	Agonist	No	No	Active	18.41	54.26
6PT3	3.3	δ-OR	X-Ray Diffraction	No	DPI-287	Agonist	No	No	Active	18.2	54.73
4EJ4	3.4	δ-OR	X-Ray Diffraction	No	naltrindole	Antagonist	No	No	Inactive	21.8	40.63
4N6H	1.8	δ-OR	X-Ray Diffraction	No	naltrindole	Antagonist	No	No	Inactive	21.43	40.59
4RWA	3.3	δ-OR	X-Ray Diffraction	No	DIPP-NH2	Antagonist	No	No	Inactive	22.17	39.65
4RWD	2.7	δ-OR	X-Ray Diffraction	No	DIPP-NH2	Antagonist	No	No	Inactive	21.98	40.23
6B73	3.1	κ-OR	X-Ray Diffraction	No	MP1104	Agonist	an active-state-stabilizing nanobody	No	Fully active	18.63	65.24
4DJH	2.9	κ-OR	X-Ray Diffraction	No	JDTic	Antagonist	No	No	Inactive	21.21	39.39
6VI4	3.3	κ-OR	X-Ray Diffraction	No	JDTic	Antagonist	Nanobody 6		Inactive	21.64	40.02
5C1M	2.1	μ-OR	X-Ray Diffraction	No	BU72	Agonist	Nanobody 39	No	Fully active	19.14	66.35
6DDE	3.5	μ-OR	Electron Microscopy	Gi	DAMGO	Agonist	scFv16	No	Fully active	18.86	63.67
6DDF	3.5	μ-OR	Electron Microscopy	Gi	DAMGO	Agonist	No	No	Fully active	18.72	63.67
4DKL	2.8	μ-OR	X-Ray Diffraction	No	BF0	Antagonist	No	No	Inactive	22.55	40.92
# Traditional compound classification is difficult for AT2.R. Thus, R we defined them as ligand and the corresponding state is active.
* Fusion protein of β2AR and V2R
^ A melatonin receptor binder with mixed agonist/antagonist activity.
